# Supplementary material for: Flattening the curves: on-off lock-down strategies for COVID-19 with an application to Brazil
Source: J Math Ind. 2021 Jan 6;11(1):2. doi: 10.1186/s13362-020-00098-w (PMC7787424; doi:10.1186/s13362-020-00098-w)
Supplement: Supplementary file 1 — Supplementary information (ZIP 4 kB) [file 13362_2020_98_MOESM1_ESM.zip]

Archive with 4 entries (4 files):
- Gradual-Release.R
- Library.R
- Library2.R
- On-Off.R
