# Supplementary material for: Flattening the curves: on-off lock-down strategies for COVID-19 with an application to Brazil
Source: J Math Ind. 2021 Jan 6;11(1):2. doi: 10.1186/s13362-020-00098-w (PMC7787424; doi:10.1186/s13362-020-00098-w)
Supplement: Supplementary file 1 — Supplementary information (ZIP 4 kB) [file 13362_2020_98_MOESM1_ESM.zip › Gradual-Release.R]

# Packages
library(tidyverse) # managing dates and times
library(lubridate)
library(nycflights13)
library(ggplot2)
library(ggpubr)
library(plyr) # to count occurences in the dataset
# Packages
remove(list = ls())
setwd( "/Users/efarruda/Dropbox/Covid-19" )

source("/Users/efarruda/Dropbox/Covid-19/Library2.R" ) # integration functions

# parameters
gamma = 1/21
#sigma = 1/14
sigma = 1/7
beta = 2.41e-9
parameters = data.frame(gamma, sigma,beta)
# parameters
# initial conditions
s0=217000000;
e0=252;
i0=2;
r0=1;
#initial conditions
initial <- data.frame(s0,e0,i0,r0)


# ***************************
# simulation with control
thr1 = 0.25 * 2e-3 * 217000000 * 10 # 10% of the available beds (2 beds per 1000 patients), 10% of hospitalisation rate
thr2 = 0.75 * 2e-3 * 217000000 * 10 # 60% of the available beds (2 beds per 1000 patients)
trajectory <- simulate.control(parameters, initial, 730, 1e-2, thr1, thr2 )
trajectory[, 2:(ncol(trajectory)-1) ] <- 100*trajectory[, 2:(ncol(trajectory)-1) ]/217000000;


b <- ggplot(trajectory, aes(x=time, y=susceptible, colour="susceptible") ) + geom_line() + theme_bw(base_size=18)
b <- b + geom_line(aes(time, removed, colour = "removed") ) + scale_y_sqrt(breaks = c(0.5,2, 5, 12.5,25,50,75,100), sec.axis=sec_axis(~., breaks=c(0.01, 50, 60, 70, 80, 90, 100), labels=c("off", "50%", "60%", "70%","80%", "90%", "on(100%)"), name="lockdown"))
b <- b + geom_line(aes(time, exposed, colour = "exposed") ) + geom_line(aes(time, infected, colour = "infected") )
b <- b + geom_line(aes(time, 100*control, colour = "switch lockdown"), linetype="dotted" ) 
b <- b + xlab("Time (days)") + ylab("population (%)") + labs( colour = "") #+ scale_x_sqrt(breaks = c(0, 30, 60,90,150,200,400,600,730))
b 

c <- ggplot( trajectory, aes(time, exposed, colour = "exposed") ) + geom_line() + theme_bw(base_size=18)
c <- c + geom_line(aes(time, infected, colour = "infected") ) + scale_y_continuous( breaks=c(0.25,0.5,1.25,1.5,1.75,2,2.25,2.5,3), sec.axis=sec_axis(~., breaks=2.4*c(0.01,0.5, 0.6, 0.7, 0.8, 0.9,1), labels=c("off", "50%", "60%", "70%","80%", "90%", "on(100%)"), name="lockdown"))
c <- c + geom_line(aes(time, 2.4*control, colour = "switch lockdown"), linetype="dotted" ) 
c + xlab("Time (days)") + ylab("population (%)") + labs( colour = "") + labs( colour = "") + scale_x_sqrt(breaks = c(0, 30, 60,90,150,200,400,600,730))
# plot trajectory with control
# simulation with control
# ***************************

# ***************************
# simulation without control
trajectory <- simulate(parameters, initial, 730, 1e-2 )
trajectory[, 2:(ncol(trajectory)) ] <- trajectory[, 2:(ncol(trajectory)) ]/217000000;

# ploting trajectory without control
b <- ggplot( trajectory, aes(time, susceptible, color="susceptible") ) + geom_line() + theme_bw(base_size=18)
b <- b + geom_line(aes(time, exposed, color = "exposed") ) + geom_line(aes(time, infected, color = "infected") )
b <- b + geom_line(aes(time, removed, color = "removed") )
b + xlab("Time (days)") + ylab("population")
# end: simulation without control
# ***************************
