# Supplementary material for: Flattening the curves: on-off lock-down strategies for COVID-19 with an application to Brazil
Source: J Math Ind. 2021 Jan 6;11(1):2. doi: 10.1186/s13362-020-00098-w (PMC7787424; doi:10.1186/s13362-020-00098-w)
Supplement: Supplementary file 1 — Supplementary information (ZIP 4 kB) [file 13362_2020_98_MOESM1_ESM.zip › Library2.R]

# Numerical integration library

# ********************************
simulate <- function( parameters, initial, period, step ){
  # parameters is a data frame of parameters
  # with gamma, sigma and beta
  # initial is a data frame with the initial conditions, with
  # s0, e0, i0, r0
  # period is the period in days
  # step is the discretisation step for the numerical method
  
  time = seq(0, period, by = step)
  l = length(time)
  susceptible = rep( 0, l )
  exposed = rep( 0, l )
  infected = rep( 0, l )
  removed = rep( 0, l )
  system <- data.frame(time, susceptible, exposed, infected, removed)
  #initial <- initial/sum(initial) # normalising counts
  system[1, 2:ncol(system)] <- initial # initial condition
  # Runge Kuta method
  for( k in 1:( l-1) ){
    # susceptible
    sn0= step*(- parameters$beta * system$susceptible[k] * system$infected[k] );
    sn1= step*(- parameters$beta * ( system$susceptible[k] + (sn0/2) ) * (system$infected[k] + (step/2)));
    sn2= step*(- parameters$beta * ( system$susceptible[k] + (sn1/2) ) * (system$infected[k] + (step/2)));
    sn3= step*(- parameters$beta * ( system$susceptible[k] +  sn2    ) * (system$infected[k] + (step/2)));
    system$susceptible[k+1] = system$susceptible[k] + (1/6)*(sn0 + 2*sn1 + 2*sn2 + sn3);
    
    # exposed
    en0= step * ( parameters$beta * system$susceptible[k] * system$infected[k] - parameters$sigma * system$exposed[k] );
    en1= step * ( parameters$beta * ( system$susceptible[k] + (step/2) ) * ( system$infected[k] + (step/2) ) - parameters$sigma * ( system$exposed[k] + (en0/2)));
    en2= step * ( parameters$beta * ( system$susceptible[k] + (step/2) ) * ( system$infected[k] + (step/2) ) - parameters$sigma * ( system$exposed[k] + (en1/2)));
    en3= step * ( parameters$beta * ( system$susceptible[k] + (step/2) ) * ( system$infected[k] + (step/2) ) - parameters$sigma * ( system$exposed[k] + en2 ));
    system$exposed[k+1] = system$exposed[k] + (1/6) * (en0 + 2*en1 + 2*en2 + en3);
    
    # infected
    in0= step * ( parameters$sigma * system$exposed[k] - parameters$gamma * system$infected[k] ); 
    in1= step * ( parameters$sigma * ( system$exposed[k] + (step/2) ) - parameters$gamma * ( system$infected[k] + (in0/2) ) );
    in2= step * ( parameters$sigma * ( system$exposed[k] + (step/2) ) - parameters$gamma * ( system$infected[k] + (in1/2) ) );
    in3= step * ( parameters$sigma * ( system$exposed[k] + (step/2) ) - parameters$gamma * ( system$infected[k] + (in2) )   );
    system$infected[k+1] = system$infected[k] + (1/6)*(in0 + 2*in1 + 2*in2 + in3);
    
    # removed
    rn0= step * ( parameters$gamma * system$infected[k] );
    rn1= step * ( parameters$gamma * ( system$infected[k] + (step/2)) );
    rn2= step * ( parameters$gamma * ( system$infected[k] + (step/2)) );
    rn3= step * ( parameters$gamma * ( system$infected[k] + (step/2)) );
    system$removed[k+1] = system$removed[k] + (1/6)*( rn0 + 2*rn1 + 2*rn2 + rn3);
  }
  #return(system)
  return(system)
}
# end of simulate
# ********************************

# ********************************
#   EXPONENTIAL RELEASE
set.control <- function( infected, thresh1, thresh2, u.previous, st ){ # st is the step

  t <- -log(1-u.previous)/0.0231 # elapsed time since release
  t <- t + st
  f <- 1 - exp(-0.0231*t) # next control value in release mode

  if( infected < thresh1 ){
    if( u.previous == 1 ){ # business as usual
      return(1) # continue business as usual
    }
    return(f)
  }
  if( infected > thresh2 ){
    return(0) # lockdown
  }
  if( u.previous == 0){ #coming from lockdown
    if( infected > thresh1 ){
      return(0) # continue lockdown
    }
  }
  
  return(f)


#  return( f ) # increase value of u
}
# ********************************

# ********************************
set.control.linear <- function( infected, thresh1, thresh2, u.previous, st ){ # st is the step
  
  f <- u.previous + st/90
  if( f > 1){
    f <- 1
  }
  if( infected < thresh1 ){
    if( u.previous == 1 ){ # business as usual
      return(1) # continue business as usual
    }
    return(f)
  }
  
  if( infected > thresh2 ){
    return(0) # lockdown
  }
  if( u.previous == 0){ #coming from lockdown
      return(0) # continue lockdown
    }
  
  
  return( f )
  
  
  #  return( f ) # increase value of u
}
# ********************************

# ********************************
simulate.control <- function( parameters, initial, period, step, threshold1, threshold2 ){
  # parameters is a data frame of parameters
  # with gamma, sigma and beta
  # initial is a data frame with the initial conditions, with
  # s0, e0, i0, r0
  # period is the period in days
  # step is the discretisation step for the numerical method

  time = seq(0, period, by = step)
  l = length(time)
  susceptible = rep( 0, l )
  exposed = rep( 0, l )
  infected = rep( 0, l )
  removed = rep( 0, l )
  system <- data.frame(time, susceptible, exposed, infected, removed)
  #initial <- initial/sum(initial) # normalising counts
  system[1, 2:ncol(system)] <- initial # initial condition
  old <- 1
  u <- 1
  control <- rep(0, l)
  # Runge Kuta method
  for( k in 1:( l-1) ){
    # set control
    u = set.control.linear( system$infected[k], threshold1, threshold2, old, step )
    # susceptible
    sn0= step*(- u*parameters$beta * system$susceptible[k] * system$infected[k] );
    sn1= step*(- u*parameters$beta * ( system$susceptible[k] + (sn0/2) ) * (system$infected[k] + (step/2)));
    sn2= step*(- u*parameters$beta * ( system$susceptible[k] + (sn1/2) ) * (system$infected[k] + (step/2)));
    sn3= step*(- u*parameters$beta * ( system$susceptible[k] +  sn2    ) * (system$infected[k] + (step/2)));
    system$susceptible[k+1] = system$susceptible[k] + (1/6)*(sn0 + 2*sn1 + 2*sn2 + sn3);

    # exposed
    en0= step * ( u*parameters$beta * system$susceptible[k] * system$infected[k] - parameters$sigma * system$exposed[k] );
    en1= step * ( u*parameters$beta * ( system$susceptible[k] + (step/2) ) * ( system$infected[k] + (step/2) ) - parameters$sigma * ( system$exposed[k] + (en0/2)));
    en2= step * ( u*parameters$beta * ( system$susceptible[k] + (step/2) ) * ( system$infected[k] + (step/2) ) - parameters$sigma * ( system$exposed[k] + (en1/2)));
    en3= step * ( u*parameters$beta * ( system$susceptible[k] + (step/2) ) * ( system$infected[k] + (step/2) ) - parameters$sigma * ( system$exposed[k] + en2 ));
    system$exposed[k+1] = system$exposed[k] + (1/6) * (en0 + 2*en1 + 2*en2 + en3);

    # infected
    in0= step * ( parameters$sigma * system$exposed[k] - parameters$gamma * system$infected[k] );
    in1= step * ( parameters$sigma * ( system$exposed[k] + (step/2) ) - parameters$gamma * ( system$infected[k] + (in0/2) ) );
    in2= step * ( parameters$sigma * ( system$exposed[k] + (step/2) ) - parameters$gamma * ( system$infected[k] + (in1/2) ) );
    in3= step * ( parameters$sigma * ( system$exposed[k] + (step/2) ) - parameters$gamma * ( system$infected[k] + (in2) )   );
    system$infected[k+1] = system$infected[k] + (1/6)*(in0 + 2*in1 + 2*in2 + in3);

    # removed
    rn0= step * ( parameters$gamma * system$infected[k] );
    rn1= step * ( parameters$gamma * ( system$infected[k] + (step/2)) );
    rn2= step * ( parameters$gamma * ( system$infected[k] + (step/2)) );
    rn3= step * ( parameters$gamma * ( system$infected[k] + (step/2)) );
    system$removed[k+1] = system$removed[k] + (1/6)*( rn0 + 2*rn1 + 2*rn2 + rn3);
    old <- u
    control[k] <- 1-u
  }
  system$control <- control
  return(system)
}
# end of simulate.control
# ********************************
